# Supplementary material for: Oxygen Vacancies in Bismuth Tantalum Oxide to Anchor Polysulfide and Accelerate the Sulfur Evolution Reaction in Lithium–Sulfur Batteries
Source: Nanomaterials (Basel). 2022 Oct 11;12(20):3551. doi: 10.3390/nano12203551 (PMC9607072; doi:10.3390/nano12203551)
Supplement: Supplementary file 1 [file nanomaterials-12-03551-s001.zip]

Archive with 1 entries (1 files):
- nanomaterials-1947188-supplementary.pdf
